# Supplementary material for: Non-Genotoxic and Environmentally Relevant Lower Molecular Weight Polycyclic Aromatic Hydrocarbons Significantly Increase Tumorigenicity of Benzo[a]pyrene in a Lung Two-Stage Mouse Model
Source: Toxics. 2024 Dec 2;12(12):882. doi: 10.3390/toxics12120882 (PMC11679119; doi:10.3390/toxics12120882)
Supplement: Supplementary file 1 [file toxics-12-00882-s001.zip]

Archive with 1 entries (1 files):
- toxics-3313588-supplementary.pdf
